# Supplementary material for: Catching wandering minds with tapping fingers: neural and behavioral insights into task-unrelated cognition
Source: Cereb Cortex. 2022 Jan 17;32(20):4447–63. doi: 10.1093/cercor/bhab494 (PMC9574234; doi:10.1093/cercor/bhab494)
Supplement: supplementB_bhab494 [file supplementb_bhab494.zip]

Archive with 1 entries (1 files):
- supplementB_bhab494.eps
